# Supplementary material for: Thermosensitive PLGA–PEG–PLGA Hydrogel as Depot Matrix for Allergen-Specific Immunotherapy
Source: Pharmaceutics. 2022 Jul 22;14(8):1527. doi: 10.3390/pharmaceutics14081527 (PMC9329805; doi:10.3390/pharmaceutics14081527)
Supplement: Supplementary file 1 [file pharmaceutics-14-01527-s001.zip]

Archive with 1 entries (1 files):
- pharmaceutics-1810441-supplementary.pdf
